# Supplementary material for: Concurrent Assessment of Phthalates/HEXAMOLL® DINCH Exposure and Wechsler Intelligence Scale for Children Performance in Three European Cohorts of the HBM4EU Aligned Studies
Source: Toxics. 2022 Sep 16;10(9):538. doi: 10.3390/toxics10090538 (PMC9502751; doi:10.3390/toxics10090538)
Supplement: Supplementary file 1 [file toxics-10-00538-s001.zip]

Archive with 1 entries (1 files):
- toxics-1873053-SI.pdf
